# Supplementary material for: 4-Hydroxybutyrate (4HB) released from poly-4-hydroxybutyrate scaffolds does not impact hallmark phenotypes of cancer in malignant or non-malignant breast cells
Source: Breast Cancer Res. 2026 Feb 14;28:60. doi: 10.1186/s13058-026-02234-7 (PMC13001300; doi:10.1186/s13058-026-02234-7)
Supplement: Supplementary file 1 — Supplementary Material 1 [file 13058_2026_2234_MOESM1_ESM.xlsx]

## Sheet: MDA-MB-231
Comparisons	CI Lower (95%)	CI Upper (95%)	Adjusted P-Value
Na4HB 70uM - PBS	-20.78	17.51	1.000
Na4HB 350uM - PBS	-21.87	16.41	1.000
Na4HB 1750uM - PBS	-3.05	35.23	0.179
SA 70uM - PBS	-26.14	12.14	0.973
SA 350uM - PBS	-24.87	13.41	0.993
SA 1750uM - PBS	-4.51	33.78	0.294
Stauro 0.025uM - PBS	-92.32	-54.04	0.000
Stauro 0.5uM - PBS	-92.69	-54.4	0.000
Stauro 10uM - PBS	-92.78	-54.49	0.000
SA 70uM - Na4HB 70uM	-24.51	13.78	0.996
Stauro 0.025uM - Na4HB 70uM	-90.69	-52.4	0.000
SA 350uM - Na4HB 350uM	-22.14	16.14	1.000
Stauro 0.5uM - Na4HB 350uM	-89.96	-51.68	0.000
SA 1750uM - Na4HB 1750uM	-20.6	17.69	1.000
Stauro 10uM - Na4HB 1750uM	-108.87	-70.59	0.000
Stauro 0.025uM - SA 70uM	-85.32	-47.04	0.000
Stauro 0.5uM - SA 350uM	-86.96	-48.68	0.000
Stauro 10uM - SA 1750uM	-107.41	-69.13	0.000

## Sheet: BT474
Comparisons	CI Lower (95%)	CI Upper (95%)	Adjusted P-Value
Na4HB 70uM - PBS	-48.03	0.2	0.054
Na4HB 350uM - PBS	-34.86	13.36	0.912
Na4HB 1750uM - PBS	-57.61	-9.39	0.001
SA 70uM - PBS	-25.86	22.36	1.000
SA 350uM - PBS	-34.28	13.95	0.936
SA 1750uM - PBS	-73.03	-24.8	0.000
Stauro 0.025uM - PBS	-149.2	-100.97	0.000
Stauro 0.5uM - PBS	-151.95	-103.72	0.000
Stauro 10uM - PBS	-153.78	-105.55	0.000
SA 70uM - Na4HB 70uM	-1.95	46.28	0.099
Stauro 0.025uM - Na4HB 70uM	-125.28	-77.05	0.000
SA 350uM - Na4HB 350uM	-23.53	24.7	1.000
Stauro 0.5uM - Na4HB 350uM	-141.2	-92.97	0.000
SA 1750uM - Na4HB 1750uM	-39.53	8.7	0.555
Stauro 10uM - Na4HB 1750uM	-120.28	-72.05	0.000
Stauro 0.025uM - SA 70uM	-147.45	-99.22	0.000
Stauro 0.5uM - SA 350uM	-141.78	-93.55	0.000
Stauro 10uM - SA 1750uM	-104.86	-56.64	0.000

## Sheet: MCF7
Comparisons	CI Lower (95%)	CI Upper (95%)	Adjusted P-Value
Na4HB 70uM - PBS	-22.3	27.05	1.000
Na4HB 350uM - PBS	-16.74	32.61	0.991
Na4HB 1750uM - PBS	-23.64	25.71	1.000
SA 70uM - PBS	-25.64	23.71	1.000
SA 350uM - PBS	-25.64	23.71	1.000
SA 1750uM - PBS	-25.64	23.71	1.000
Stauro 0.025uM - PBS	-32.3	17.05	0.994
Stauro 0.5uM - PBS	-209.93	-160.57	0.000
Stauro 10uM - PBS	-210.55	-161.2	0.000
SA 70uM - Na4HB 70uM	-28.02	21.33	1.000
Stauro 0.025uM - Na4HB 70uM	-34.68	14.68	0.958
SA 350uM - Na4HB 350uM	-33.58	15.77	0.980
Stauro 0.5uM - Na4HB 350uM	-217.86	-168.51	0.000
SA 1750uM - Na4HB 1750uM	-26.68	22.68	1.000
Stauro 10uM - Na4HB 1750uM	-211.58	-162.23	0.000
Stauro 0.025uM - SA 70uM	-31.33	18.02	0.998
Stauro 0.5uM - SA 350uM	-208.96	-159.61	0.000
Stauro 10uM - SA 1750uM	-209.58	-160.23	0.000

## Sheet: MCF10A
Comparisons	CI Lower (95%)	CI Upper (95%)	Adjusted P-Value
Na4HB 70uM - PBS	-7.15	4.8	1.000
Na4HB 350uM - PBS	-4.5	7.44	0.999
Na4HB 1750uM - PBS	-4.56	7.39	0.999
SA 70uM - PBS	-9.09	2.86	0.808
SA 350uM - PBS	-7.09	4.86	1.000
SA 1750uM - PBS	-2.33	9.62	0.628
Stauro 0.025uM - PBS	-11.39	0.56	0.112
Stauro 0.5uM - PBS	-11.92	0.03	0.052
Stauro 10uM - PBS	-11.8	0.15	0.063
SA 70uM - Na4HB 70uM	-7.92	4.03	0.989
Stauro 0.025uM - Na4HB 70uM	-10.21	1.74	0.411
SA 350uM - Na4HB 350uM	-8.56	3.39	0.928
Stauro 0.5uM - Na4HB 350uM	-13.39	-1.44	0.004
SA 1750uM - Na4HB 1750uM	-3.74	8.21	0.971
Stauro 10uM - Na4HB 1750uM	-13.21	-1.26	0.006
Stauro 0.025uM - SA 70uM	-8.27	3.68	0.966
Stauro 0.5uM - SA 350uM	-10.8	1.15	0.230
Stauro 10uM - SA 1750uM	-15.44	-3.5	0.000

## Sheet: HMEC
Comparisons	CI Lower (95%)	CI Upper (95%)	Adjusted P-Value
Na4HB 70uM - PBS	-3.276	3.003	1.000
Na4HB 350uM - PBS	-2.23	4.049	0.995
Na4HB 1750uM - PBS	-3.367	2.912	1.000
SA 70uM - PBS	-3.139	3.139	1.000
SA 350uM - PBS	-3.73	2.549	1.000
SA 1750uM - PBS	-2.73	3.549	1.000
Stauro 0.025uM - PBS	-4.003	2.276	0.997
Stauro 0.5uM - PBS	-2.003	4.276	0.978
Stauro 10uM - PBS	-2.776	3.503	1.000
SA 70uM - Na4HB 70uM	-3.003	3.276	1.000
Stauro 0.025uM - Na4HB 70uM	-3.867	2.412	0.999
SA 350uM - Na4HB 350uM	-4.639	1.639	0.880
Stauro 0.5uM - Na4HB 350uM	-2.912	3.367	1.000
SA 1750uM - Na4HB 1750uM	-2.503	3.776	1.000
Stauro 10uM - Na4HB 1750uM	-2.549	3.73	1.000
Stauro 0.025uM - SA 70uM	-4.003	2.276	0.997
Stauro 0.5uM - SA 350uM	-1.412	4.867	0.760
Stauro 10uM - SA 1750uM	-3.185	3.094	1.000
