# Supplementary material for: 4-Hydroxybutyrate (4HB) released from poly-4-hydroxybutyrate scaffolds does not impact hallmark phenotypes of cancer in malignant or non-malignant breast cells
Source: Breast Cancer Res. 2026 Feb 14;28:60. doi: 10.1186/s13058-026-02234-7 (PMC13001300; doi:10.1186/s13058-026-02234-7)
Supplement: Supplementary file 2 — Supplementary Material 2 [file 13058_2026_2234_MOESM2_ESM.xlsx]

## Sheet: HMEC 24h
Comparisons	CI Lower (95%)	CI Upper (95%)	Adjusted P-Value
Na4HB 70uM - PBS	-76.4	66.6	1.000
Na4HB 350uM - PBS	-69.7	73.3	1.000
Na4HB 1750uM - PBS	-72.6	70.3	1.000
SA 70uM - PBS	-77.9	65.1	1.000
SA 350uM - PBS	-71.9	71.1	1.000
SA 1750uM - PBS	-102.9	40	0.853
Bosutinib 0.025uM - PBS	-103.8	39.2	0.833
Bosutinib 0.5uM - PBS	-153.7	-10.8	0.016
Bosutinib 10uM - PBS	-167.4	-24.5	0.004
SA 70uM - Na4HB 70uM	-73	69.9	1.000
Bosutinib 0.025uM - Na4HB 70uM	-98.9	44.1	0.926
SA 350uM - Na4HB 350uM	-73.7	69.3	1.000
Bosutinib 0.5uM - Na4HB 350uM	-155.5	-12.6	0.013
SA 1750uM - Na4HB 1750uM	-101.8	41.2	0.876
Bosutinib 10uM - Na4HB 1750uM	-166.3	-23.3	0.004
Bosutinib 0.025uM - SA 70uM	-97.3	45.6	0.946
Bosutinib 0.5uM - SA 350uM	-153.3	-10.4	0.017
Bosutinib 10uM - SA 1750uM	-136	7	0.098

## Sheet: HMEC 48h
Comparisons	CI Lower (95%)	CI Upper (95%)	Adjusted P-Value
Na4HB 70uM - PBS	-72.3	65.3	1.000
Na4HB 350uM - PBS	-67.3	70.3	1.000
Na4HB 1750uM - PBS	-69.6	68	1.000
SA 70uM - PBS	-71.8	65.8	1.000
SA 350uM - PBS	-68.9	68.7	1.000
SA 1750uM - PBS	-91.2	46.4	0.972
Bosutinib 0.025uM - PBS	-99.5	38.1	0.843
Bosutinib 0.5uM - PBS	-138.2	-0.5	0.047
Bosutinib 10uM - PBS	-166.2	-28.6	0.002
SA 70uM - Na4HB 70uM	-68.3	69.3	1.000
Bosutinib 0.025uM - Na4HB 70uM	-96	41.6	0.914
SA 350uM - Na4HB 350uM	-70.4	67.2	1.000
Bosutinib 0.5uM - Na4HB 350uM	-139.7	-2.1	0.040
SA 1750uM - Na4HB 1750uM	-90.4	47.2	0.978
Bosutinib 10uM - Na4HB 1750uM	-165.4	-27.7	0.002
Bosutinib 0.025uM - SA 70uM	-96.5	41.1	0.905
Bosutinib 0.5uM - SA 350uM	-138	-0.4	0.048
Bosutinib 10uM - SA 1750uM	-143.8	-6.2	0.026

## Sheet: HMEC 72h
Comparisons	CI Lower (95%)	CI Upper (95%)	Adjusted P-Value
Na4HB 70uM - PBS	-70.4	56.1	1.000
Na4HB 350uM - PBS	-68.1	58.5	1.000
Na4HB 1750uM - PBS	-68.2	58.3	1.000
SA 70uM - PBS	-71.3	55.3	1.000
SA 350uM - PBS	-73.3	53.3	1.000
SA 1750uM - PBS	-88.3	38.3	0.913
Bosutinib 0.025uM - PBS	-96.9	29.6	0.679
Bosutinib 0.5uM - PBS	-126.7	-0.1	0.049
Bosutinib 10uM - PBS	-161.3	-34.7	0.001
SA 70uM - Na4HB 70uM	-64.1	62.4	1.000
Bosutinib 0.025uM - Na4HB 70uM	-89.8	36.8	0.883
SA 350uM - Na4HB 350uM	-68.5	58.1	1.000
Bosutinib 0.5uM - Na4HB 350uM	-121.8	4.7	0.084
SA 1750uM - Na4HB 1750uM	-83.3	43.2	0.976
Bosutinib 10uM - Na4HB 1750uM	-156.4	-29.8	0.001
Bosutinib 0.025uM - SA 70uM	-88.9	37.6	0.901
Bosutinib 0.5uM - SA 350uM	-116.6	9.9	0.145
Bosutinib 10uM - SA 1750uM	-136.3	-9.7	0.016

## Sheet: MCF10A 24h
Comparisons	CI Lower (95%)	CI Upper (95%)	Adjusted P-Value
Na4HB 70uM - PBS	-105.6	70.1	0.999
Na4HB 350uM - PBS	-83.6	92.2	1.000
Na4HB 1750uM - PBS	-101.7	74	1.000
SA 70uM - PBS	-83.2	92.5	1.000
SA 350uM - PBS	-82	93.7	1.000
SA 1750uM - PBS	-82.4	93.3	1.000
Bosutinib 0.025uM - PBS	-125.5	50.2	0.870
Bosutinib 0.5uM - PBS	-174	1.7	0.057
Bosutinib 10uM - PBS	-185.3	-9.5	0.022
SA 70uM - Na4HB 70uM	-65.5	110.3	0.995
Bosutinib 0.025uM - Na4HB 70uM	-107.7	68	0.998
SA 350uM - Na4HB 350uM	-86.3	89.4	1.000
Bosutinib 0.5uM - Na4HB 350uM	-178.3	-2.6	0.040
SA 1750uM - Na4HB 1750uM	-68.5	107.2	0.998
Bosutinib 10uM - Na4HB 1750uM	-171.4	4.3	0.071
Bosutinib 0.025uM - SA 70uM	-130.1	45.6	0.782
Bosutinib 0.5uM - SA 350uM	-179.8	-4.1	0.036
Bosutinib 10uM - SA 1750uM	-190.7	-15	0.014

## Sheet: MCF10A 48h
Comparisons	CI Lower (95%)	CI Upper (95%)	Adjusted P-Value
Na4HB 70uM - PBS	-83	63.6	1.000
Na4HB 350uM - PBS	-65.3	81.4	1.000
Na4HB 1750uM - PBS	-74.2	72.5	1.000
SA 70uM - PBS	-74.4	72.3	1.000
SA 350uM - PBS	-69.4	77.2	1.000
SA 1750uM - PBS	-60.1	86.6	1.000
Bosutinib 0.025uM - PBS	-114	32.6	0.629
Bosutinib 0.5uM - PBS	-149.2	-2.5	0.039
Bosutinib 10uM - PBS	-172.7	-26	0.003
SA 70uM - Na4HB 70uM	-64.7	82	1.000
Bosutinib 0.025uM - Na4HB 70uM	-104.3	42.3	0.878
SA 350uM - Na4HB 350uM	-77.4	69.2	1.000
Bosutinib 0.5uM - Na4HB 350uM	-157.2	-10.6	0.017
SA 1750uM - Na4HB 1750uM	-59.2	87.4	0.999
Bosutinib 10uM - Na4HB 1750uM	-171.8	-25.2	0.004
Bosutinib 0.025uM - SA 70uM	-113	33.7	0.660
Bosutinib 0.5uM - SA 350uM	-153.1	-6.4	0.026
Bosutinib 10uM - SA 1750uM	-185.9	-39.3	0.001

## Sheet: MCF10A 72h
Comparisons	CI Lower (95%)	CI Upper (95%)	Adjusted P-Value
Na4HB 70uM - PBS	-67.8	61.7	1.000
Na4HB 350uM - PBS	-58.8	70.7	1.000
Na4HB 1750uM - PBS	-58.4	71.1	1.000
SA 70uM - PBS	-57.3	72.2	1.000
SA 350uM - PBS	-49.4	80.1	0.997
SA 1750uM - PBS	-47.8	81.7	0.993
Bosutinib 0.025uM - PBS	-108.9	20.6	0.367
Bosutinib 0.5uM - PBS	-137.3	-7.8	0.020
Bosutinib 10uM - PBS	-164.5	-35	0.001
SA 70uM - Na4HB 70uM	-54.3	75.2	1.000
Bosutinib 0.025uM - Na4HB 70uM	-105.9	23.6	0.457
SA 350uM - Na4HB 350uM	-55.3	74.2	1.000
Bosutinib 0.5uM - Na4HB 350uM	-143.3	-13.8	0.010
SA 1750uM - Na4HB 1750uM	-54.1	75.4	1.000
Bosutinib 10uM - Na4HB 1750uM	-170.9	-41.4	0.000
Bosutinib 0.025uM - SA 70uM	-116.3	13.2	0.194
Bosutinib 0.5uM - SA 350uM	-152.7	-23.2	0.003
Bosutinib 10uM - SA 1750uM	-181.5	-52	0.000

## Sheet: MDA-MB-231 24h
Comparisons	CI Lower (95%)	CI Upper (95%)	Adjusted P-Value
Na4HB 70uM - PBS	-67.2	73.6	1.000
Na4HB 350uM - PBS	-46.1	94.7	0.960
Na4HB 1750uM - PBS	-55.2	85.6	0.998
SA 70uM - PBS	-53.6	87.2	0.997
SA 350uM - PBS	-46.9	93.9	0.967
SA 1750uM - PBS	-53.7	87.1	0.997
Bosutinib 0.025uM - PBS	-77.9	62.9	1.000
Bosutinib 0.5uM - PBS	-140.3	0.5	0.053
Bosutinib 10uM - PBS	-161	-20.2	0.006
SA 70uM - Na4HB 70uM	-56.8	84	0.999
Bosutinib 0.025uM - Na4HB 70uM	-81.1	59.7	1.000
SA 350uM - Na4HB 350uM	-71.2	69.6	1.000
Bosutinib 0.5uM - Na4HB 350uM	-164.5	-23.8	0.004
SA 1750uM - Na4HB 1750uM	-68.9	71.9	1.000
Bosutinib 10uM - Na4HB 1750uM	-176.2	-35.4	0.001
Bosutinib 0.025uM - SA 70uM	-94.7	46.1	0.959
Bosutinib 0.5uM - SA 350uM	-163.8	-23	0.004
Bosutinib 10uM - SA 1750uM	-177.7	-36.9	0.001

## Sheet: MDA-MB-231 48h
Comparisons	CI Lower (95%)	CI Upper (95%)	Adjusted P-Value
Na4HB 70uM - PBS	-60.9	68.7	1.000
Na4HB 350uM - PBS	-40.8	88.8	0.939
Na4HB 1750uM - PBS	-45	84.5	0.981
SA 70uM - PBS	-42	87.6	0.955
SA 350uM - PBS	-44.6	85	0.978
SA 1750uM - PBS	-47.8	81.7	0.993
Bosutinib 0.025uM - PBS	-77.2	52.3	0.999
Bosutinib 0.5uM - PBS	-119.2	10.4	0.149
Bosutinib 10uM - PBS	-161.3	-31.7	0.001
SA 70uM - Na4HB 70uM	-45.9	83.6	0.986
Bosutinib 0.025uM - Na4HB 70uM	-81.1	48.4	0.995
SA 350uM - Na4HB 350uM	-68.6	61	1.000
Bosutinib 0.5uM - Na4HB 350uM	-143.2	-13.6	0.010
SA 1750uM - Na4HB 1750uM	-67.6	62	1.000
Bosutinib 10uM - Na4HB 1750uM	-181	-51.5	0.000
Bosutinib 0.025uM - SA 70uM	-100	29.5	0.653
Bosutinib 0.5uM - SA 350uM	-139.4	-9.8	0.016
Bosutinib 10uM - SA 1750uM	-178.2	-48.7	0.000

## Sheet: MDA-MB-231 72h
Comparisons	CI Lower (95%)	CI Upper (95%)	Adjusted P-Value
Na4HB 70uM - PBS	-53.6	51.1	1.000
Na4HB 350uM - PBS	-38.6	66.2	0.993
Na4HB 1750uM - PBS	-42.5	62.2	0.999
SA 70uM - PBS	-39.1	65.7	0.995
SA 350uM - PBS	-41.8	62.9	0.999
SA 1750uM - PBS	-42.7	62	1.000
Bosutinib 0.025uM - PBS	-69.8	34.9	0.967
Bosutinib 0.5uM - PBS	-88.3	16.5	0.360
Bosutinib 10uM - PBS	-149.5	-44.7	0.000
SA 70uM - Na4HB 70uM	-37.8	66.9	0.990
Bosutinib 0.025uM - Na4HB 70uM	-68.6	36.2	0.980
SA 350uM - Na4HB 350uM	-55.6	49.1	1.000
Bosutinib 0.5uM - Na4HB 350uM	-102.1	2.6	0.071
SA 1750uM - Na4HB 1750uM	-52.5	52.2	1.000
Bosutinib 10uM - Na4HB 1750uM	-159.3	-54.5	0.000
Bosutinib 0.025uM - SA 70uM	-83.1	21.6	0.559
Bosutinib 0.5uM - SA 350uM	-98.8	5.9	0.109
Bosutinib 10uM - SA 1750uM	-159.1	-54.4	0.000

## Sheet: BT-474 24h
Comparisons	CI Lower (95%)	CI Upper (95%)	Adjusted P-Value
Na4HB 70uM - PBS	-78.2	97.4	1.000
Na4HB 350uM - PBS	-66	109.6	0.995
Na4HB 1750uM - PBS	-73.5	102.1	1.000
SA 70uM - PBS	-72.4	103.2	1.000
SA 350uM - PBS	-79.8	95.8	1.000
SA 1750uM - PBS	-22.3	153.3	0.261
Bosutinib 0.025uM - PBS	-132.2	43.4	0.732
Bosutinib 0.5uM - PBS	-168.5	7.1	0.088
Bosutinib 10uM - PBS	-159.7	15.9	0.170
SA 70uM - Na4HB 70uM	-82	93.6	1.000
Bosutinib 0.025uM - Na4HB 70uM	-141.9	33.7	0.498
SA 350uM - Na4HB 350uM	-101.6	74	1.000
Bosutinib 0.5uM - Na4HB 350uM	-190.3	-14.7	0.014
SA 1750uM - Na4HB 1750uM	-36.6	139	0.567
Bosutinib 10uM - Na4HB 1750uM	-174	1.7	0.057
Bosutinib 0.025uM - SA 70uM	-147.6	28	0.368
Bosutinib 0.5uM - SA 350uM	-176.5	-0.9	0.046
Bosutinib 10uM - SA 1750uM	-225.2	-49.6	0.001

[truncated: 2 more sheets: BT-474 48h, BT-474 72h]
