# Supplementary material for: 4-Hydroxybutyrate (4HB) released from poly-4-hydroxybutyrate scaffolds does not impact hallmark phenotypes of cancer in malignant or non-malignant breast cells
Source: Breast Cancer Res. 2026 Feb 14;28:60. doi: 10.1186/s13058-026-02234-7 (PMC13001300; doi:10.1186/s13058-026-02234-7)
Supplement: Supplementary file 3 — Supplementary Material 3 [file 13058_2026_2234_MOESM3_ESM.xlsx]

## Sheet: MCF-7
Group A	Group B	CI Lower (95%)	CI Upper (95%)	Adjusted P-Value
PBS	4HB-70	-31.69	25.95	1
PBS	4HB-350	-33.29	24.35	1
PBS	4HB-1750	-37.51	20.14	0.989
SA-70	4HB-70	-25.11	32.53	1
SA-350	4HB-350	-24.67	32.97	1
SA-1750	4HB-1750	-35.47	22.17	0.999
SA-70	PBS	-22.24	35.4	0.999
SA-350	PBS	-20.2	37.44	0.989
SA-1750	PBS	-26.79	30.86	1
PBS2X	PBS	17.22	74.87	0
Stauro-0.025	PBS	-52.09	5.55	0.19
Stauro-0.5	PBS	-87.54	-29.9	0
Stauro-10	PBS	-108.84	-51.2	0

## Sheet: BT474
Group A	Group B	CI Lower (95%)	CI Upper (95%)	Adjusted P-Value
PBS	4HB-70	-20.39	19.99	1
PBS	4HB-350	-16.73	23.66	1
PB	4HB-1750	-20.56	19.83	1
SA-70	4HB-70	-20.09	20.29	1
SA-350	4HB-350	-17.44	22.95	1
SA-1750	4HB-1750	-23.17	17.21	1
SA-70	PBS	-19.89	20.49	1
SA-350	PBS	-20.9	19.48	1
SA-1750	PBS	-22.81	17.58	1
PBS2X	PBS	-0.03	40.35	0.05
Stauro-0.025	PBS	-94.96	-54.57	0
Stauro-0.5	PBS	-113.71	-73.33	0
Stauro -10	PBS	-119.83	-79.44	0

## Sheet: MCF-10A
Group A	Group B	CI Lower (95%)	CI Upper (95%)	Adjusted P-Value
PBS	4HB-70	-22.51	25.7	1
PBS	4HB-350	-24.99	23.22	1
PBS	4HB-1750	-24.28	23.94	1
SA-70	4HB-70	-21.58	26.63	1
SA-350	4HB-350	-25.63	22.59	1
SA-1750	4HB-1750	-23.32	24.89	1
SA-70	PBS	-23.18	25.04	1
SA-350	PBS	-24.74	23.47	1
SA-1750	PBS	-23.15	25.06	1
PBS2X	PBS	-21.11	27.1	1
Stauro-0.025	PBS	-83.5	-35.28	0
Stauro-0.5	PBS	-103.35	-55.13	0
Stauro-10	PBS	-125.31	-77.1	0

## Sheet: MDA-MB-231
Group A	Group B	CI Lower (95%)	CI Upper (95%)	Adjusted P-Value
PBS	4HB-70	-23.35	19.11	1
PBS	4HB-350	-23.1	19.36	1
PBS	4HB-1750	-23.9	18.56	1
SA-70	4HB-70	-22.7	19.76	1
SA-350	4HB-350	-20.8	21.66	1
SA-1750	4HB-1750	-23.36	19.1	1
SA-70	PBS	-20.58	21.88	1
SA-350	PBS	-18.93	23.53	1
SA-1750	PBS	-20.69	21.77	1
PBS2X	PBS	-9.64	32.82	0.68
Stauro-0.025	PBS	-97.58	-55.12	0
Stauro-0.5	PBS	-111.23	-68.77	0
Stauro-10	PBS	-117.23	-74.77	0

## Sheet: HMEC
Group A	Group B	CI Lower (95%)	CI Upper (95%)	Adjusted P-Value
PBS	4HB-70	-38.8	42.9	1
PBS	4HB-350	-39.1	42.6	1
PBS	4HB-1750	-40	41.6	1
SA-70	4HB-70	-43	38.7	1
SA-350	4HB-350	-43.9	37.8	1
SA-1750	4HB-1750	-47.2	34.5	1
SA-70	PBS	-45	36.6	1
SA-350	PBS	-45.6	36	1
SA-1750	PBS	-48	33.7	1
PBS2X	PBS	-31.6	50	0.999
Stauro-0.025	PBS	-78.3	3.3	0.09
Stauro-0.5	PBS	-98.5	-16.8	0.002
Stauro-10	PBS	-138.6	-57	0
