# Supplementary material for: 4-Hydroxybutyrate (4HB) released from poly-4-hydroxybutyrate scaffolds does not impact hallmark phenotypes of cancer in malignant or non-malignant breast cells
Source: Breast Cancer Res. 2026 Feb 14;28:60. doi: 10.1186/s13058-026-02234-7 (PMC13001300; doi:10.1186/s13058-026-02234-7)
Supplement: Supplementary file 4 — Supplementary Material 4 [file 13058_2026_2234_MOESM4_ESM.xlsx]

## Sheet: MCF7 24h
Comparisons	CI Lower (95%)	CI Upper (95%)	Adjusted P-Value
Na4HB 70uM - PBS	-43.6	50.9	1
Na4HB 350um - PBS	-41.8	52.7	1
Na4HB 1750uM - PBS	-44.8	49.7	1
SA 70uM - PBS	-51.9	42.7	1
SA 350uM - PBS	-57.1	37.4	0.999
SA 1750uM - PBS	-51.1	43.5	1
Das 0.025uM - PBS	-94.4	0.1	0.051
Das 0.5uM - PBS	-131	-36.5	0
Das 10uM - PBS	-117.7	-23.2	0.001
SA 70uM - Na4HB 70uM	-55.5	39	1
Das 0.025uM - Na4HB 70uM	-98	-3.5	0.029
SA 350uM - Na4HB 350um	-62.6	32	0.973
Das 0.5uM - Na4HB 350um	-136.5	-41.9	0
SA 1750uM - Na4HB 1750uM	-53.5	41	1
Das 10uM - Na4HB 1750uM	-120.2	-25.6	0.001
Das 0.025uM - SA 70uM	-89.8	4.7	0.1
Das 0.5uM - SA 350uM	-121.2	-26.6	0.001
Das 10uM - SA 1750uM	-113.9	-19.4	0.002

## Sheet: MCF7 48h
Comparisons	CI Lower (95%)	CI Upper (95%)	Adjusted P-Value
Na4HB 70uM - PBS	-31.21	26.34	1
Na4HB 350um - PBS	-25.77	31.77	1
Na4HB 1750uM - PBS	-23.31	34.24	0.999
SA 70uM - PBS	-24.11	33.44	1
SA 350uM - PBS	-32.41	25.14	1
SA 1750uM - PBS	-24.14	33.41	1
Das 0.025uM - PBS	-73.04	-15.49	0.001
Das 0.5uM - PBS	-106.44	-48.89	0
Das 10uM - PBS	-106.44	-48.89	0
SA 70uM - Na4HB 70uM	-21.67	35.87	0.996
Das 0.025uM - Na4HB 70uM	-70.61	-13.06	0.002
SA 350uM - Na4HB 350um	-35.41	22.14	0.997
Das 0.5uM - Na4HB 350um	-109.44	-51.89	0
SA 1750uM - Na4HB 1750uM	-29.61	27.94	1
Das 10uM - Na4HB 1750uM	-111.91	-54.36	0
Das 0.025uM - SA 70uM	-77.71	-20.16	0
Das 0.5uM - SA 350uM	-102.81	-45.26	0
Das 10uM - SA 1750uM	-111.07	-53.53	0

## Sheet: MCF7 72h
Comparisons	CI Lower (95%)	CI Upper (95%)	Adjusted P-Value
Na4HB 70uM - PBS	-25.01	26.67	1
Na4HB 350um - PBS	-30.74	20.94	0.999
Na4HB 1750uM - PBS	-26.14	25.54	1
SA 70uM - PBS	-22.47	29.21	1
SA 350uM - PBS	-27.84	23.84	1
SA 1750uM - PBS	-20.34	31.34	0.999
Das 0.025uM - PBS	-77.51	-25.83	0
Das 0.5uM - PBS	-102.91	-51.23	0
Das 10uM - PBS	-105.67	-53.99	0
SA 70uM - Na4HB 70uM	-23.31	28.37	1
Das 0.025uM - Na4HB 70uM	-78.34	-26.66	0
SA 350uM - Na4HB 350um	-22.94	28.74	1
Das 0.5uM - Na4HB 350um	-98.01	-46.33	0
SA 1750uM - Na4HB 1750uM	-20.04	31.64	0.998
Das 10uM - Na4HB 1750uM	-105.37	-53.69	0
Das 0.025uM - SA 70uM	-80.87	-29.19	0
Das 0.5uM - SA 350uM	-100.91	-49.23	0
Das 10uM - SA 1750uM	-111.17	-59.49	0
