# Supplementary material for: 4-Hydroxybutyrate (4HB) released from poly-4-hydroxybutyrate scaffolds does not impact hallmark phenotypes of cancer in malignant or non-malignant breast cells
Source: Breast Cancer Res. 2026 Feb 14;28:60. doi: 10.1186/s13058-026-02234-7 (PMC13001300; doi:10.1186/s13058-026-02234-7)
Supplement: Supplementary file 5 — Supplementary Material 5 [file 13058_2026_2234_MOESM5_ESM.xlsx]

## Sheet: BT474
Group A	Group B	CI Lower (95%)	CI Upper (95%)	Adjusted P-Value
PBS	4HB-70	-36.01	24.68	1
PBS	4HB-350	-34.06	26.63	1
PBS	4HB-1750	-38.72	21.96	0.994
SA-70	4HB-70	-26.7	33.99	1
SA-350	4HB-350	-24.6	36.09	1
SA-1750	4HB-1750	-29.9	30.78	1
SA-70	PBS	-21.03	39.66	0.987
SA-350	PBS	-20.88	39.8	0.985
SA-1750	PBS	-21.52	39.16	0.991
PBS2X	PBS	4.26	64.95	0.017
Stauro-0.025	PBS	-69.66	-8.97	0.005
Stauro-0.5	PBS	-90.16	-29.47	0
Stauro-10	PBS	-101.54	-40.85	0

## Sheet: MCF-7
Group A	Group B	CI Lower (95%)	CI Upper (95%)	Adjusted P-Value
PBS	4HB-70	-15.09	21.45	1
PBS	4HB-350	-10.39	26.15	0.889
PBS	4HB-1750	-14.15	22.4	0.999
SA-70	4HB-70	-17.21	19.33	1
SA-350	4HB-350	-9.49	27.06	0.811
SA-1750	4HB-1750	-9.05	27.5	0.765
SA-70	PBS	-20.39	16.15	1
SA-350	PBS	-17.37	19.18	1
SA-1750	PBS	-13.17	23.38	0.994
PBS2X	PBS	0.24	36.79	0.045
Stauro-0.025	PBS	-17.94	18.61	1
Stauro-0.5	PBS	-55.62	-19.07	0
Stauro-10	PBS	-72.1	-35.55	0

## Sheet: MCF-10A
Group A	Group B	CI Lower (95%)	CI Upper (95%)	Adjusted P-Value
PBS	4HB-70	-42.43	19.85	0.96
PBS	4HB-350	-41.23	21.05	0.981
PBS	4HB-1750	-45.09	17.19	0.865
SA-70	4HB-70	-29.21	33.08	1
SA-350	4HB-350	-20.18	42.11	0.967
SA-1750	4HB-1750	-24.99	37.29	1
SA-70	PBS	-17.92	44.37	0.898
SA-350	PBS	-10.09	52.2	0.399
SA-1750	PBS	-11.04	51.25	0.461
PBS2X	PBS	11.29	73.58	0.003
Stauro-0.025	PBS	-70.34	-8.05	0.006
Stauro-0.5	PBS	-91.28	-28.99	0
Stauro-10	PBS	-105.44	-43.15	0

## Sheet: MDA-MB-231
Group A	Group B	CI Lower (95%)	CI Upper (95%)	Adjusted P-Value
PBS	4HB-70	-47.7	34.6	1
PBS	4HB-350	-49.3	33	1
PBS	4HB-1750	-49.7	32.5	0.999
SA-70	4HB-70	-37.1	45.2	1
SA-350	4HB-350	-31.9	50.4	0.999
SA-1750	4HB-1750	-32.1	50.1	0.999
SA-70	PBS	-30.5	51.8	0.996
SA-350	PBS	-23.8	58.5	0.9
SA-1750	PBS	-23.5	58.7	0.894
PBS2X	PBS	-14.8	67.5	0.473
Stauro-0.025	PBS	-88.3	-6	0.016
Stauro-0.5	PBS	-98.5	-16.3	0.002
Stauro-10	PBS	-109.4	-27.2	0

## Sheet: HMEC
Group A	Group B	CI Lower (95%)	CI Upper (95%)	Adjusted P-Value
PBS	4HB-70	-17.22	32.25	0.988
PBS	4HB-350	-14.83	34.65	0.926
PBS	4HB-1750	-18.27	31.21	0.996
SA-70	4HB-70	-19.01	30.46	0.999
SA-350	4HB-350	-18.81	30.67	0.998
SA-1750	4HB-1750	-16.49	32.98	0.977
SA-70	PBS	-26.52	22.95	1
SA-350	PBS	-28.72	20.76	1
SA-1750	PBS	-22.97	26.51	1
PBS2X	PBS	-16.47	33	0.976
Stauro-0.025	PBS	-30.15	19.32	0.999
Stauro-0.5	PBS	-29.25	20.22	1
Stauro-10	PBS	-63.63	-14.16	0.001
